# Supplementary material for: Synthesis of inter-[60]fullerene conjugates with inherent chirality
Source: Nat Commun. 2024 Jan 15;15:514. doi: 10.1038/s41467-024-44834-x (PMC10789730; doi:10.1038/s41467-024-44834-x)
Supplement: Supplementary file 4 — Source data [file 41467_2024_44834_MOESM4_ESM.zip]

Archive with 3 entries (3 files):
- Source Data/Compd4_checkcif.pdf
- Source Data/Compd5_checkcif.pdf
- Source Data/Source Data.xlsx
