# Supplementary material for: Synthesis of inter-[60]fullerene conjugates with inherent chirality
Source: Nat Commun. 2024 Jan 15;15:514. doi: 10.1038/s41467-024-44834-x (PMC10789730; doi:10.1038/s41467-024-44834-x)
Supplement: Supplementary file 4 — Source data [file 41467_2024_44834_MOESM4_ESM.zip › Source Data/Source Data.xlsx]

## Sheet: Figure 3a
λ	ε/ 10^4 M^-1 cm^-1
nm	Compd 1	Compd 4	Compd 5
300	5.42521	10.2913	11.2142
302	5.35871	10.1101	11.0108
304	5.32345	9.98273	10.8541
306	5.18344	9.85732	10.6992
308	5.11994	9.77318	10.5461
310	5.08208	9.71841	10.4146
312	5.07687	9.68408	10.2767
314	5.08809	9.63031	10.1366
316	5.09971	9.64598	9.99141
318	5.06425	9.61245	9.84631
320	5.09029	9.63289	9.72242
322	5.07687	9.62753	9.61755
324	4.99975	9.62594	9.52825
326	4.95709	9.57335	9.44992
328	4.85613	9.51859	9.36173
330	4.72753	9.40746	9.25937
332	4.65041	9.26895	9.14534
334	4.52702	9.09572	9.00989
336	4.36617	8.92229	8.85694
338	4.27643	8.69706	8.68861
340	4.14102	8.47084	8.4865
342	4.01222	8.2355	8.2519
344	3.88883	7.97396	7.99397
346	3.78367	7.73326	7.72338
348	3.65807	7.45445	7.43428
350	3.54209	7.18518	7.12738
352	3.44214	6.91113	6.8228
354	3.30833	6.65654	6.52958
356	3.20998	6.40949	6.29499
358	3.12364	6.19002	6.03002
360	2.99845	5.96896	5.72986
362	2.89509	5.7866	5.4829
364	2.81176	5.6088	5.24428
366	2.712	5.4695	5.01582
368	2.62647	5.31968	4.79821
370	2.50208	5.16946	4.58685
372	2.43718	5.05715	4.37839
374	2.33702	4.90038	4.17789
376	2.24168	4.75989	3.98904
378	2.17217	4.63745	3.80965
380	2.07662	4.51026	3.63961
382	2.00351	4.40747	3.47842
384	1.91978	4.31837	3.3305
386	1.83705	4.26757	3.2028
388	1.75592	4.22332	3.08816
390	1.66739	4.21141	2.98047
392	1.57164	4.23026	2.88062
394	1.49271	4.23959	2.79163
396	1.4206	4.27054	2.70937
398	1.34208	4.29297	2.6239
400	1.26877	4.29773	2.53933
402	1.2247	4.28781	2.45708
404	1.16421	4.26777	2.37714
406	1.12014	4.21459	2.30272
408	1.08408	4.17133	2.23022
410	1.05203	4.11398	2.16034
412	1.02239	4.04076	2.09729
414	1.00556	3.96475	2.04068
416	0.995544	3.89729	1.99392
418	0.963694	3.82605	1.95802
420	0.961891	3.75302	1.92836
422	0.949272	3.70004	1.90322
424	0.933447	3.6286	1.8816
426	0.930042	3.55717	1.86269
428	0.914217	3.49724	1.84771
430	0.904202	3.44188	1.82438
432	0.885172	3.35734	1.79331
434	0.881567	3.30039	1.76425
436	0.859533	3.22995	1.73187
438	0.839702	3.15355	1.69818
440	0.820272	3.10473	1.66188
442	0.803646	3.04004	1.62438
444	0.779008	2.97694	1.58918
446	0.764986	2.93348	1.5558
448	0.751565	2.88883	1.52342
450	0.724123	2.84359	1.49204
452	0.714908	2.80271	1.46037
454	0.695879	2.76541	1.4302
456	0.678452	2.70786	1.40315
458	0.674245	2.66916	1.37389
460	0.65141	2.62194	1.34212
462	0.631179	2.57034	1.31084
464	0.615354	2.52034	1.28148
466	0.597526	2.47172	1.25202
468	0.579498	2.40961	1.22155
470	0.557464	2.35187	1.18977
472	0.548851	2.29273	1.158
474	0.526616	2.23062	1.12854
476	0.519205	2.17427	1.10018
478	0.499775	2.12406	1.07162
480	0.48375	2.06949	1.04548
482	0.471932	2.02326	1.01943
484	0.455707	1.97444	0.991479
486	0.439882	1.93852	0.96634
488	0.432471	1.89884	0.941603
490	0.416646	1.87423	0.915559
492	0.400421	1.84129	0.890722
494	0.391207	1.81192	0.866287
496	0.376784	1.7891	0.842053
498	0.371977	1.76866	0.818925
500	0.352947	1.74703	0.795999
502	0.343933	1.72084	0.77267
504	0.334318	1.70199	0.749944
506	0.330713	1.68175	0.728526
508	0.31609	1.65952	0.706906
510	0.314488	1.64027	0.685287
512	0.307477	1.62777	0.663165
514	0.295859	1.60178	0.640942
516	0.295258	1.57995	0.620026
518	0.289048	1.56963	0.599513
520	0.276228	1.54582	0.577692
522	0.270219	1.52161	0.555268
524	0.265011	1.50434	0.533347
526	0.26441	1.48371	0.51213
528	0.249186	1.46942	0.495739
530	0.245781	1.45573	0.476433
532	0.24518	1.43132	0.453405
534	0.232961	1.42199	0.435708
536	0.216736	1.39382	0.41811
538	0.210927	1.37457	0.398502
540	0.20652	1.36008	0.381005
542	0.200511	1.345	0.365218
544	0.177275	1.31801	0.350638
546	0.187691	1.30571	0.336761
548	0.157043	1.29797	0.32027
550	0.17427	1.26324	0.305488
552	0.165657	1.27535	0.296438
554	0.143422	1.28071	0.286885
556	0.155641	1.25015	0.274819
558	0.147028	1.25928	0.264964
560	0.138815	1.23804	0.257322
562	0.131203	1.22911	0.248372
564	0.112775	1.20729	0.237512
566	0.10977	1.16462	0.227256
568	0.0879363	1.1416	0.219614
570	0.101157	1.12732	0.211871
572	0.0907407	1.11005	0.205636
574	0.0821273	1.08922	0.198899
576	0.0907407	1.06461	0.189045
578	0.0841304	1.06878	0.1809
580	0.0763183	1.04913	0.175067
582	0.0835295	1.02988	0.17014
584	0.0785217	1.02314	0.163906
586	0.0640994	1.00944	0.156967
588	0.0763183	0.99734	0.149928
590	0.0596925	0.974322	0.140677
592	0.0681056	0.968964	0.13213
594	0.0494767	0.966186	0.127203
596	0.0482748	0.98345	0.123482
598	0.0588913	0.979481	0.118153
600	0.0402624	1.01957	0.110209
602	0.0394612	1.04119	0.105382
604	0.0488758	1.07771	0.104075
606	0.0262407	1.13089	0.102064
608	0.0318494	1.16958	0.0971368
610	0.0336522	1.20113	0.0933156
612	0.0336522	1.22971	0.0924106
614	0.0326506	1.21562	0.0908018
616	0.029646	1.17474	0.0891929
618	0.017427	1.11858	0.0854723
620	0.018028	1.05131	0.0819529
622	0.023236	0.981068	0.0799417
624	0.0220342	0.92253	0.076724
626	0.0178276	0.869547	0.0727017
628	0.0192298	0.814184	0.0671712
630	0.0156242	0.776282	0.0632495
632	0.0178276	0.744533	0.0615401
634	0.0192298	0.711791	0.0581212
636	0.0150233	0.685597	0.0543001
638	0.00480745	0.667341	0.0501773
640	0.0132205	0.639758	0.046155
642	0.0134208	0.61793	0.0428367
644	0.0106165	0.589752	0.0400212
646	0.00921429	0.541731	0.037105
648	0.0144224	0.503234	0.0340884
650	0.00741149	0.47208	0.0306695
652	0.00981522	0.421875	0.02715
654	0.00821273	0.371869	0.0233289
656	0.00240373	0.320871	0.0195078
658	0.000600932	0.2665	0.01629
660	0.00681056	0.217089	0.0124689
662	-0.00400621	0.181966	0.0107595
664	-0.00520807	0.14466	0.00894945
666	0.00460714	0.116482	0.00432389
668	0.00240373	0.0916775	0.000905001
670	0	0.0708417	-0.000804445
672	0.00460714	0.0462356	-0.00170945
674	0.00240373	0.0412747	-0.00201111
676	-0.0100155	0.0287732	-0.00261445
678	-0.00400621	0.0303607	-0.00442445
680	0.00861335	0.0178593	-0.00492723
682	0.0018028	0.0136921	-0.00351945
684	0.000600932	0.00734214	-0.00402223
686	-0.00681056	0.0206374	-0.00663667
688	-0.00881367	0.00178593	-0.00754167
690	-0.00100155	0.00357185	-0.00563112
692	-0.00620963	0.000992181	-0.00462556
694	-0.00480745	0.000595309	-0.00724001
696	-0.0106165	0.00357185	-0.00844668
698	-0.00480745	-0.00476247	-0.00754167
700	-0.000600932	0.00357185	-0.00583223
702	-0.00100155	-0.00178593	-0.00532945
704	-0.00100155	-0.00535778	-0.00734056
706	-0.00701087	-0.00456403	-0.00874834
708	-0.00981522	-0.00238123	-0.00824556
710	0.00400621	-0.00535778	-0.00553056
712	0.0100155	-0.00515934	-0.00351945
714	0.000400621	0.00119062	-0.00563112
716	0.00480745	-0.00456403	-0.00754167
718	0.0018028	-0.00853276	-0.00734056
720	-0.00540839	-0.00238123	-0.00673723
722	0.00640994	-0.00456403	-0.00553056
724	-0.00360559	-0.00912806	-0.00643556
726	-0.00480745	-0.00456403	-0.00693834
728	-0.00540839	-0.00694527	-0.00663667
730	-0.00120186	-0.00992181	-0.00844668
732	-0.00280435	0.00337341	-0.00724001
734	-0.0094146	-0.00277811	-0.00412278
736	-0.00360559	-0.00158749	-0.00472612
738	-0.0150233	-0.00535778	-0.00673723
740	0.000400621	-0.0136921	-0.00502778
742	-0.0018028	-0.0130968	-0.00382111
744	-0.0106165	-0.00515934	-0.00492723
746	0.00620963	-0.00754057	-0.00341889
748	-0.00861335	-0.00912806	-0.00140778
750	-0.0150233	-0.00793745	-0.00231278
752	-0.00520807	0.00158749	-0.00321778
754	0.00620963	-0.0168671	-0.00311723
756	-0.0076118	-0.00972337	-0.002715
758	0.0018028	-0.00416716	-0.000502778
760	0.000400621	-0.0162718	-0.00120667
762	-0.00620963	-0.00674683	-0.00382111
764	-0.00160248	-0.00912806	-0.00120667
766	-0.00100155	-0.0126999	0.00211167
768	0.0110171	-0.00694527	-0.000502778
770	-0.0122189	-0.00734214	-0.00321778
772	0.00881367	-0.00853276	-0.00311723
774	0.00540839	-0.000595309	-0.00231278
776	0.00801242	0.00158749	0.000201111
778	0.00681056	-0.00734214	0.00150833
780	-0.000400621	-0.00158749	0.000603334
782	0.000600932	-0.0111124	-0.000905001
784	0	-0.0178593	0
786	0.0134208	-0.00912806	-0.000905001
788	-0.00741149	-0.00873119	-0.00341889
790	0.00240373	-0.000992181	-0.00341889
792	0.018028	-0.0220264	-0.00311723
794	0.0202314	-0.00615152	-0.00241334
796	0.00460714	-0.0126999	-0.00291611
798	0.00280435	-0.0168671	-0.00170945
800	0.00420652	0.0093265	-0.000201111

## Sheet: Figure 3b
CV			DPV
Voltage	Current		Voltage	Current
V	A		V	A
-0.2719	2.446e-07		-0.2864	9.165e-07
-0.2729	2.444e-07		-0.2904	9.178e-07
-0.2739	2.448e-07		-0.2944	9.04e-07
-0.2749	2.449e-07		-0.2984	8.886e-07
-0.2759	2.447e-07		-0.3024	8.767e-07
-0.2769	2.452e-07		-0.3064	8.591e-07
-0.2779	2.449e-07		-0.3104	8.474e-07
-0.2789	2.453e-07		-0.3144	8.349e-07
-0.2799	2.453e-07		-0.3184	8.243e-07
-0.2809	2.453e-07		-0.3224	8.134e-07
-0.2819	2.452e-07		-0.3264	8.032e-07
-0.2829	2.449e-07		-0.3304	7.933e-07
-0.2839	2.457e-07		-0.3344	7.847e-07
-0.2849	2.45e-07		-0.3384	7.76e-07
-0.2859	2.449e-07		-0.3424	7.678e-07
-0.2869	2.453e-07		-0.3464	7.601e-07
-0.2879	2.451e-07		-0.3504	7.513e-07
-0.2889	2.458e-07		-0.3544	7.449e-07
-0.2899	2.458e-07		-0.3584	7.374e-07
-0.2909	2.461e-07		-0.3624	7.32e-07
-0.2919	2.462e-07		-0.3664	7.257e-07
-0.2929	2.456e-07		-0.3704	7.202e-07
-0.2939	2.465e-07		-0.3744	7.153e-07
-0.2949	2.461e-07		-0.3784	7.1e-07
-0.2959	2.463e-07		-0.3824	7.058e-07
-0.2969	2.468e-07		-0.3864	7.018e-07
-0.2979	2.473e-07		-0.3904	6.976e-07
-0.2989	2.48e-07		-0.3944	6.944e-07
-0.2999	2.476e-07		-0.3984	6.911e-07
-0.3009	2.472e-07		-0.4024	6.871e-07
-0.3019	2.477e-07		-0.4064	6.849e-07
-0.3029	2.475e-07		-0.4104	6.816e-07
-0.3039	2.481e-07		-0.4144	6.791e-07
-0.3049	2.479e-07		-0.4184	6.771e-07
-0.3059	2.479e-07		-0.4224	6.751e-07
-0.3069	2.485e-07		-0.4264	6.735e-07
-0.3079	2.477e-07		-0.4304	6.72e-07
-0.3089	2.484e-07		-0.4344	6.705e-07
-0.3099	2.485e-07		-0.4384	6.697e-07
-0.3109	2.477e-07		-0.4424	6.68e-07
-0.3119	2.485e-07		-0.4464	6.675e-07
-0.3129	2.484e-07		-0.4504	6.666e-07
-0.3139	2.492e-07		-0.4544	6.669e-07
-0.3149	2.491e-07		-0.4584	6.67e-07
-0.3159	2.495e-07		-0.4624	6.659e-07
-0.3169	2.502e-07		-0.4664	6.67e-07
-0.3179	2.498e-07		-0.4704	6.667e-07
-0.3189	2.503e-07		-0.4744	6.673e-07
-0.3199	2.499e-07		-0.4784	6.685e-07
-0.3209	2.504e-07		-0.4824	6.681e-07
-0.3219	2.513e-07		-0.4864	6.685e-07
-0.3229	2.508e-07		-0.4904	6.697e-07
-0.3239	2.517e-07		-0.4944	6.702e-07
-0.3249	2.515e-07		-0.4984	6.715e-07
-0.3259	2.517e-07		-0.5024	6.729e-07
-0.3269	2.521e-07		-0.5064	6.747e-07
-0.3279	2.514e-07		-0.5104	6.759e-07
-0.3289	2.525e-07		-0.5144	6.773e-07
-0.3299	2.524e-07		-0.5184	6.755e-07
-0.3309	2.53e-07		-0.5224	6.774e-07
-0.3319	2.534e-07		-0.5264	6.798e-07
-0.3329	2.529e-07		-0.5304	6.813e-07
-0.3339	2.542e-07		-0.5344	6.834e-07
-0.3349	2.54e-07		-0.5384	6.85e-07
-0.3359	2.538e-07		-0.5424	6.877e-07
-0.3369	2.541e-07		-0.5464	6.899e-07
-0.3379	2.537e-07		-0.5504	6.919e-07
-0.3389	2.546e-07		-0.5544	6.941e-07
-0.3399	2.544e-07		-0.5584	6.962e-07
-0.3409	2.547e-07		-0.5624	6.989e-07
-0.3419	2.558e-07		-0.5664	7.012e-07
-0.3429	2.556e-07		-0.5704	7.044e-07
-0.3439	2.562e-07		-0.5744	7.07e-07
-0.3449	2.561e-07		-0.5784	7.094e-07
-0.3459	2.563e-07		-0.5824	7.12e-07
-0.3469	2.569e-07		-0.5864	7.148e-07
-0.3479	2.567e-07		-0.5904	7.181e-07
-0.3489	2.584e-07		-0.5944	7.21e-07
-0.3499	2.584e-07		-0.5984	7.236e-07
-0.3509	2.584e-07		-0.6024	7.269e-07
-0.3519	2.587e-07		-0.6064	7.304e-07
-0.3529	2.585e-07		-0.6104	7.323e-07
-0.3539	2.591e-07		-0.6144	7.355e-07
-0.3549	2.587e-07		-0.6184	7.383e-07
-0.3559	2.592e-07		-0.6224	7.412e-07
-0.3569	2.601e-07		-0.6264	7.441e-07
-0.3579	2.596e-07		-0.6304	7.471e-07
-0.3589	2.604e-07		-0.6344	7.5e-07
-0.3599	2.603e-07		-0.6384	7.539e-07
-0.3609	2.608e-07		-0.6424	7.534e-07
-0.3619	2.609e-07		-0.6464	7.569e-07
-0.3629	2.61e-07		-0.6504	7.597e-07
-0.3639	2.624e-07		-0.6544	7.625e-07
-0.3649	2.622e-07		-0.6584	7.653e-07
-0.3659	2.625e-07		-0.6624	7.677e-07
-0.3669	2.634e-07		-0.6664	7.707e-07
-0.3679	2.631e-07		-0.6704	7.739e-07
-0.3689	2.642e-07		-0.6744	7.759e-07
-0.3699	2.645e-07		-0.6784	7.788e-07
-0.3709	2.652e-07		-0.6824	7.815e-07
-0.3719	2.658e-07		-0.6864	7.84e-07
-0.3729	2.653e-07		-0.6904	7.853e-07
-0.3739	2.665e-07		-0.6944	7.898e-07
-0.3749	2.66e-07		-0.6984	7.922e-07
-0.3759	2.663e-07		-0.7024	7.948e-07
-0.3769	2.675e-07		-0.7064	7.974e-07
-0.3779	2.673e-07		-0.7104	7.994e-07
-0.3789	2.681e-07		-0.7144	8.015e-07
-0.3799	2.68e-07		-0.7184	8.043e-07
-0.3809	2.682e-07		-0.7224	8.064e-07
-0.3819	2.691e-07		-0.7264	8.092e-07
-0.3829	2.688e-07		-0.7304	8.117e-07
-0.3839	2.696e-07		-0.7344	8.133e-07
-0.3849	2.695e-07		-0.7384	8.156e-07
-0.3859	2.698e-07		-0.7424	8.184e-07
-0.3869	2.706e-07		-0.7464	8.205e-07
-0.3879	2.701e-07		-0.7504	8.235e-07
-0.3889	2.71e-07		-0.7544	8.256e-07
-0.3899	2.715e-07		-0.7584	8.285e-07
-0.3909	2.717e-07		-0.7624	8.313e-07
-0.3919	2.724e-07		-0.7664	8.344e-07
-0.3929	2.724e-07		-0.7704	8.362e-07
-0.3939	2.736e-07		-0.7744	8.392e-07
-0.3949	2.738e-07		-0.7784	8.421e-07
-0.3959	2.742e-07		-0.7824	8.453e-07
-0.3969	2.75e-07		-0.7864	8.48e-07
-0.3979	2.752e-07		-0.7904	8.514e-07
-0.3989	2.76e-07		-0.7944	8.555e-07
-0.3999	2.77e-07		-0.7984	8.587e-07
-0.4009	2.781e-07		-0.8024	8.621e-07
-0.4019	2.783e-07		-0.8064	8.657e-07
-0.4029	2.782e-07		-0.8104	8.697e-07
-0.4039	2.791e-07		-0.8144	8.727e-07
-0.4049	2.789e-07		-0.8184	8.77e-07
-0.4059	2.793e-07		-0.8224	8.814e-07
-0.4069	2.8e-07		-0.8264	8.861e-07
-0.4079	2.8e-07		-0.8304	8.92e-07
-0.4089	2.81e-07		-0.8344	8.965e-07
-0.4099	2.809e-07		-0.8384	9.017e-07
-0.4109	2.814e-07		-0.8424	9.083e-07
-0.4119	2.82e-07		-0.8464	9.143e-07
-0.4129	2.813e-07		-0.8504	9.2e-07
-0.4139	2.825e-07		-0.8544	9.275e-07
-0.4149	2.829e-07		-0.8584	9.35e-07
-0.4159	2.834e-07		-0.8624	9.414e-07
-0.4169	2.845e-07		-0.8664	9.506e-07
-0.4179	2.843e-07		-0.8704	9.589e-07
-0.4189	2.86e-07		-0.8744	9.676e-07
-0.4199	2.863e-07		-0.8784	9.773e-07
-0.4209	2.866e-07		-0.8824	9.889e-07
-0.4219	2.881e-07		-0.8864	1.001e-06
-0.4229	2.876e-07		-0.8904	1.014e-06
-0.4239	2.89e-07		-0.8944	1.028e-06
-0.4249	2.89e-07		-0.8984	1.044e-06
-0.4259	2.899e-07		-0.9024	1.061e-06
-0.4269	2.91e-07		-0.9064	1.08e-06
-0.4279	2.911e-07		-0.9104	1.102e-06
-0.4289	2.919e-07		-0.9144	1.124e-06
-0.4299	2.919e-07		-0.9184	1.15e-06
-0.4309	2.924e-07		-0.9224	1.176e-06
-0.4319	2.929e-07		-0.9264	1.209e-06
-0.4329	2.932e-07		-0.9304	1.244e-06
-0.4339	2.939e-07		-0.9344	1.281e-06
-0.4349	2.941e-07		-0.9384	1.322e-06
-0.4359	2.945e-07		-0.9424	1.367e-06
-0.4369	2.95e-07		-0.9464	1.418e-06
-0.4379	2.95e-07		-0.9504	1.471e-06
-0.4389	2.954e-07		-0.9544	1.53e-06
-0.4399	2.958e-07		-0.9584	1.593e-06
-0.4409	2.971e-07		-0.9624	1.66e-06
-0.4419	2.979e-07		-0.9664	1.733e-06
-0.4429	2.98e-07		-0.9704	1.808e-06
-0.4439	2.991e-07		-0.9744	1.887e-06
-0.4449	2.992e-07		-0.9784	1.974e-06
-0.4459	3.005e-07		-0.9824	2.061e-06
-0.4469	3.012e-07		-0.9864	2.153e-06
-0.4479	3.012e-07		-0.9904	2.248e-06
-0.4489	3.028e-07		-0.9944	2.345e-06
-0.4499	3.028e-07		-0.9984	2.446e-06
-0.4509	3.039e-07		-1.0024	2.55e-06
-0.4519	3.048e-07		-1.0064	2.653e-06
-0.4529	3.048e-07		-1.0104	2.756e-06
-0.4539	3.057e-07		-1.0144	2.859e-06
-0.4549	3.054e-07		-1.0184	2.959e-06
-0.4559	3.063e-07		-1.0224	3.056e-06
-0.4569	3.07e-07		-1.0264	3.154e-06
-0.4579	3.071e-07		-1.0304	3.243e-06
-0.4589	3.085e-07		-1.0344	3.324e-06
-0.4599	3.083e-07		-1.0384	3.399e-06
-0.4609	3.091e-07		-1.0424	3.464e-06
-0.4619	3.101e-07		-1.0464	3.521e-06
-0.4629	3.104e-07		-1.0504	3.572e-06
-0.4639	3.113e-07		-1.0544	3.614e-06
-0.4649	3.11e-07		-1.0584	3.642e-06
-0.4659	3.125e-07		-1.0624	3.661e-06
-0.4669	3.134e-07		-1.0664	3.669e-06
-0.4679	3.138e-07		-1.0704	3.665e-06
-0.4689	3.151e-07		-1.0744	3.651e-06
-0.4699	3.153e-07		-1.0784	3.627e-06
-0.4709	3.162e-07		-1.0824	3.59e-06
-0.4719	3.17e-07		-1.0864	3.544e-06
-0.4729	3.171e-07		-1.0904	3.483e-06
-0.4739	3.18e-07		-1.0944	3.413e-06
-0.4749	3.182e-07		-1.0984	3.335e-06
-0.4759	3.188e-07		-1.1024	3.245e-06
-0.4769	3.194e-07		-1.1064	3.148e-06
-0.4779	3.2e-07		-1.1104	3.048e-06
-0.4789	3.209e-07		-1.1144	2.946e-06
-0.4799	3.209e-07		-1.1184	2.839e-06
-0.4809	3.219e-07		-1.1224	2.732e-06
-0.4819	3.227e-07		-1.1264	2.628e-06
-0.4829	3.233e-07		-1.1304	2.53e-06
-0.4839	3.247e-07		-1.1344	2.439e-06
-0.4849	3.247e-07		-1.1384	2.354e-06
-0.4859	3.263e-07		-1.1424	2.277e-06
-0.4869	3.267e-07		-1.1464	2.213e-06
-0.4879	3.267e-07		-1.1504	2.155e-06
-0.4889	3.279e-07		-1.1544	2.109e-06
-0.4899	3.275e-07		-1.1584	2.07e-06
-0.4909	3.286e-07		-1.1624	2.042e-06
-0.4919	3.294e-07		-1.1664	2.023e-06
-0.4929	3.294e-07		-1.1704	2.013e-06
-0.4939	3.308e-07		-1.1744	2.011e-06
-0.4949	3.307e-07		-1.1784	2.018e-06
-0.4959	3.319e-07		-1.1824	2.036e-06
-0.4969	3.33e-07		-1.1864	2.061e-06
-0.4979	3.332e-07		-1.1904	2.098e-06
-0.4989	3.349e-07		-1.1944	2.14e-06
-0.4999	3.35e-07		-1.1984	2.192e-06
-0.5009	3.364e-07		-1.2024	2.253e-06
-0.5019	3.38e-07		-1.2064	2.32e-06
-0.5029	3.395e-07		-1.2104	2.393e-06
-0.5039	3.402e-07		-1.2144	2.474e-06
-0.5049	3.402e-07		-1.2184	2.557e-06
-0.5059	3.408e-07		-1.2224	2.645e-06
-0.5069	3.413e-07		-1.2264	2.735e-06
-0.5079	3.415e-07		-1.2304	2.826e-06
-0.5089	3.421e-07		-1.2344	2.92e-06
-0.5099	3.422e-07		-1.2384	3.012e-06
-0.5109	3.429e-07		-1.2424	3.101e-06
-0.5119	3.433e-07		-1.2464	3.186e-06
-0.5129	3.436e-07		-1.2504	3.266e-06
-0.5139	3.446e-07		-1.2544	3.343e-06
-0.5149	3.444e-07		-1.2584	3.415e-06
-0.5159	3.452e-07		-1.2624	3.477e-06
-0.5169	3.457e-07		-1.2664	3.532e-06
-0.5179	3.465e-07		-1.2704	3.58e-06
-0.5189	3.479e-07		-1.2744	3.619e-06
-0.5199	3.482e-07		-1.2784	3.652e-06
-0.5209	3.494e-07		-1.2824	3.672e-06
-0.5219	3.497e-07		-1.2864	3.685e-06
-0.5229	3.505e-07		-1.2904	3.69e-06
-0.5239	3.518e-07		-1.2944	3.683e-06
-0.5249	3.517e-07		-1.2984	3.664e-06
-0.5259	3.53e-07		-1.3024	3.637e-06
-0.5269	3.534e-07		-1.3064	3.6e-06
-0.5279	3.535e-07		-1.3104	3.554e-06
-0.5289	3.549e-07		-1.3144	3.502e-06
-0.5299	3.548e-07		-1.3184	3.443e-06
-0.5309	3.562e-07		-1.3224	3.378e-06
-0.5319	3.564e-07		-1.3264	3.311e-06
-0.5329	3.569e-07		-1.3304	3.242e-06
-0.5339	3.585e-07		-1.3344	3.171e-06
-0.5349	3.583e-07		-1.3384	3.104e-06
-0.5359	3.598e-07		-1.3424	3.042e-06
-0.5369	3.61e-07		-1.3464	2.987e-06
-0.5379	3.613e-07		-1.3504	2.94e-06
-0.5389	3.628e-07		-1.3544	2.904e-06
-0.5399	3.628e-07		-1.3584	2.876e-06
-0.5409	3.638e-07		-1.3624	2.855e-06
-0.5419	3.644e-07		-1.3664	2.848e-06
-0.5429	3.646e-07		-1.3704	2.853e-06
-0.5439	3.657e-07		-1.3744	2.885e-06
-0.5449	3.659e-07		-1.3784	2.902e-06
-0.5459	3.669e-07		-1.3824	2.936e-06
-0.5469	3.675e-07		-1.3864	2.976e-06
-0.5479	3.68e-07		-1.3904	3.025e-06
-0.5489	3.689e-07		-1.3944	3.079e-06
-0.5499	3.69e-07		-1.3984	3.136e-06
-0.5509	3.699e-07		-1.4024	3.199e-06
-0.5519	3.706e-07		-1.4064	3.263e-06
-0.5529	3.716e-07		-1.4104	3.328e-06
-0.5539	3.74e-07		-1.4144	3.392e-06
-0.5549	3.74e-07		-1.4184	3.456e-06
-0.5559	3.752e-07		-1.4224	3.518e-06
-0.5569	3.756e-07		-1.4264	3.572e-06
-0.5579	3.759e-07		-1.4304	3.625e-06
-0.5589	3.768e-07		-1.4344	3.67e-06
-0.5599	3.77e-07		-1.4384	3.711e-06
-0.5609	3.784e-07		-1.4424	3.743e-06
-0.5619	3.787e-07		-1.4464	3.766e-06
-0.5629	3.792e-07		-1.4504	3.783e-06
-0.5639	3.805e-07		-1.4544	3.788e-06
-0.5649	3.809e-07		-1.4584	3.785e-06
-0.5659	3.819e-07		-1.4624	3.774e-06
-0.5669	3.818e-07		-1.4664	3.752e-06
-0.5679	3.824e-07		-1.4704	3.72e-06
-0.5689	3.846e-07		-1.4744	3.673e-06
-0.5699	3.842e-07		-1.4784	3.62e-06
-0.5709	3.866e-07		-1.4824	3.558e-06
-0.5719	3.873e-07		-1.4864	3.489e-06
-0.5729	3.877e-07		-1.4904	3.411e-06
-0.5739	3.89e-07		-1.4944	3.323e-06
-0.5749	3.891e-07		-1.4984	3.232e-06
-0.5759	3.901e-07		-1.5024	3.137e-06
-0.5769	3.906e-07		-1.5064	3.038e-06
-0.5779	3.911e-07		-1.5104	2.941e-06
-0.5789	3.916e-07		-1.5144	2.843e-06
-0.5799	3.916e-07		-1.5184	2.752e-06
-0.5809	3.923e-07		-1.5224	2.666e-06
-0.5819	3.929e-07		-1.5264	2.586e-06
-0.5829	3.931e-07		-1.5304	2.515e-06
-0.5839	3.942e-07		-1.5344	2.454e-06
-0.5849	3.947e-07		-1.5384	2.4e-06
-0.5859	3.962e-07		-1.5424	2.359e-06
-0.5869	3.966e-07		-1.5464	2.329e-06
-0.5879	3.974e-07		-1.5504	2.309e-06
-0.5889	3.985e-07		-1.5544	2.3e-06
-0.5899	3.987e-07		-1.5584	2.301e-06
-0.5909	4.003e-07		-1.5624	2.314e-06
-0.5919	4e-07		-1.5664	2.337e-06
-0.5929	4.004e-07		-1.5704	2.368e-06
-0.5939	4.016e-07		-1.5744	2.409e-06
-0.5949	4.022e-07		-1.5784	2.461e-06
-0.5959	4.033e-07		-1.5824	2.52e-06
-0.5969	4.036e-07		-1.5864	2.585e-06
-0.5979	4.045e-07		-1.5904	2.656e-06
-0.5989	4.055e-07		-1.5944	2.733e-06
-0.5999	4.056e-07		-1.5984	2.817e-06
-0.6009	4.075e-07		-1.6024	2.901e-06
-0.6019	4.079e-07		-1.6064	2.99e-06
-0.6029	4.09e-07		-1.6104	3.08e-06
-0.6039	4.104e-07		-1.6144	3.169e-06
-0.6049	4.112e-07		-1.6184	3.254e-06
-0.6059	4.132e-07		-1.6224	3.341e-06
-0.6069	4.131e-07		-1.6264	3.421e-06
-0.6079	4.137e-07		-1.6304	3.495e-06
-0.6089	4.143e-07		-1.6344	3.563e-06
-0.6099	4.143e-07		-1.6384	3.624e-06
-0.6109	4.155e-07		-1.6424	3.682e-06
-0.6119	4.158e-07		-1.6464	3.728e-06
-0.6129	4.162e-07		-1.6504	3.763e-06
-0.6139	4.171e-07		-1.6544	3.791e-06
-0.6149	4.174e-07		-1.6584	3.811e-06
-0.6159	4.186e-07		-1.6624	3.822e-06
-0.6169	4.19e-07		-1.6664	3.819e-06
-0.6179	4.191e-07		-1.6704	3.809e-06
-0.6189	4.204e-07		-1.6744	3.792e-06
-0.6199	4.209e-07		-1.6784	3.761e-06
-0.6209	4.225e-07		-1.6824	3.72e-06
-0.6219	4.233e-07		-1.6864	3.668e-06
-0.6229	4.238e-07		-1.6904	3.609e-06
-0.6239	4.255e-07		-1.6944	3.545e-06
-0.6249	4.257e-07		-1.6984	3.472e-06
-0.6259	4.27e-07		-1.7024	3.395e-06
-0.6269	4.275e-07		-1.7064	3.314e-06
-0.6279	4.279e-07		-1.7104	3.231e-06
-0.6289	4.29e-07		-1.7144	3.146e-06
-0.6299	4.291e-07		-1.7184	3.06e-06
-0.6309	4.306e-07		-1.7224	2.979e-06
-0.6319	4.313e-07		-1.7264	2.901e-06
-0.6329	4.325e-07		-1.7304	2.827e-06
-0.6339	4.338e-07		-1.7344	2.756e-06
-0.6349	4.341e-07		-1.7384	2.696e-06
-0.6359	4.362e-07		-1.7424	2.641e-06
-0.6369	4.368e-07		-1.7464	2.602e-06
-0.6379	4.377e-07		-1.7504	2.569e-06
-0.6389	4.388e-07		-1.7544	2.548e-06
-0.6399	4.39e-07		-1.7584	2.536e-06
-0.6409	4.401e-07		-1.7624	2.536e-06
-0.6419	4.402e-07		-1.7664	2.542e-06
-0.6429	4.406e-07		-1.7704	2.557e-06
-0.6439	4.411e-07		-1.7744	2.585e-06
-0.6449	4.415e-07		-1.7784	2.62e-06
-0.6459	4.435e-07		-1.7824	2.661e-06
-0.6469	4.439e-07		-1.7864	2.71e-06
-0.6479	4.443e-07		-1.7904	2.769e-06
-0.6489	4.454e-07		-1.7944	2.832e-06
-0.6499	4.456e-07		-1.7984	2.902e-06
-0.6509	4.477e-07		-1.8024	2.974e-06
-0.6519	4.483e-07		-1.8064	3.053e-06
-0.6529	4.489e-07		-1.8104	3.128e-06
-0.6539	4.503e-07		-1.8144	3.208e-06
-0.6549	4.506e-07		-1.8184	3.284e-06
-0.6559	4.526e-07		-1.8224	3.36e-06
-0.6569	4.536e-07		-1.8264	3.433e-06
-0.6579	4.538e-07		-1.8304	3.505e-06
-0.6589	4.548e-07		-1.8344	3.567e-06
-0.6599	4.55e-07		-1.8384	3.62e-06
-0.6609	4.566e-07		-1.8424	3.668e-06
-0.6619	4.573e-07		-1.8464	3.71e-06
-0.6629	4.584e-07		-1.8504	3.738e-06
-0.6639	4.6e-07		-1.8544	3.761e-06
-0.6649	4.601e-07		-1.8584	3.774e-06
-0.6659	4.615e-07		-1.8624	3.777e-06
-0.6669	4.622e-07		-1.8664	3.77e-06
-0.6679	4.63e-07		-1.8704	3.751e-06
-0.6689	4.633e-07		-1.8744	3.718e-06
-0.6699	4.637e-07		-1.8784	3.677e-06
-0.6709	4.649e-07		-1.8824	3.627e-06
-0.6719	4.654e-07		-1.8864	3.563e-06
-0.6729	4.661e-07		-1.8904	3.491e-06
-0.6739	4.672e-07		-1.8944	3.405e-06
-0.6749	4.68e-07		-1.8984	3.313e-06
-0.6759	4.697e-07		-1.9024	3.214e-06
-0.6769	4.703e-07		-1.9064	3.111e-06
-0.6779	4.713e-07		-1.9104	3e-06
-0.6789	4.721e-07		-1.9144	2.889e-06
-0.6799	4.724e-07		-1.9184	2.775e-06
-0.6809	4.739e-07		-1.9224	2.663e-06
-0.6819	4.716e-07		-1.9264	2.554e-06
-0.6829	4.727e-07		-1.9304	2.447e-06
-0.6839	4.745e-07		-1.9344	2.355e-06
-0.6849	4.751e-07		-1.9384	2.264e-06
-0.6859	4.769e-07		-1.9424	2.183e-06
-0.6869	4.772e-07		-1.9464	2.11e-06
-0.6879	4.783e-07		-1.9504	2.048e-06
-0.6889	4.803e-07		-1.9544	1.995e-06
-0.6899	4.806e-07		-1.9584	1.948e-06
-0.6909	4.827e-07		-1.9624	1.911e-06
-0.6919	4.832e-07		-1.9664	1.882e-06
-0.6929	4.845e-07		-1.9704	1.858e-06
-0.6939	4.855e-07		-1.9744	1.84e-06
-0.6949	4.848e-07		-1.9784	1.829e-06
-0.6959	4.869e-07		-1.9824	1.829e-06
-0.6969	4.874e-07		-1.9864	1.832e-06
-0.6979	4.881e-07		-1.9904	1.843e-06
-0.6989	4.889e-07		-1.9944	1.862e-06
-0.6999	4.89e-07		-1.9984	1.881e-06
-0.7009	4.899e-07		-2.0024	1.912e-06
-0.7019	4.904e-07		-2.0064	1.944e-06
-0.7029	4.911e-07		-2.0104	1.981e-06
-0.7039	4.918e-07		-2.0144	2.029e-06
-0.7049	4.922e-07		-2.0184	2.079e-06
-0.7059	4.94e-07		-2.0224	2.134e-06
-0.7069	4.947e-07		-2.0264	2.196e-06
-0.7079	4.961e-07		-2.0304	2.263e-06
-0.7089	4.965e-07		-2.0344	2.332e-06
-0.7099	4.969e-07		-2.0384	2.407e-06
-0.7109	4.978e-07		-2.0424	2.486e-06
-0.7119	4.98e-07		-2.0464	2.564e-06
-0.7129	4.992e-07		-2.0504	2.647e-06
-0.7139	4.998e-07		-2.0544	2.733e-06
-0.7149	4.999e-07		-2.0584	2.819e-06
-0.7159	5.012e-07		-2.0624	2.907e-06
-0.7169	5.014e-07		-2.0664	2.992e-06
-0.7179	5.021e-07		-2.0704	3.078e-06
-0.7189	5.029e-07		-2.0744	3.163e-06
-0.7199	5.024e-07		-2.0784	3.244e-06
-0.7209	5.035e-07		-2.0824	3.322e-06
-0.7219	5.035e-07		-2.0864	3.392e-06
-0.7229	5.048e-07		-2.0904	3.459e-06
-0.7239	5.056e-07		-2.0944	3.516e-06
-0.7249	5.055e-07		-2.0984	3.568e-06
-0.7259	5.072e-07		-2.1024	3.613e-06
-0.7269	5.072e-07		-2.1064	3.646e-06
-0.7279	5.081e-07		-2.1104	3.672e-06
-0.7289	5.09e-07		-2.1144	3.688e-06
-0.7299	5.089e-07		-2.1184	3.695e-06
-0.7309	5.105e-07		-2.1224	3.689e-06
-0.7319	5.106e-07		-2.1264	3.673e-06
-0.7329	5.114e-07		-2.1304	3.647e-06
-0.7339	5.121e-07		-2.1344	3.61e-06
-0.7349	5.122e-07		-2.1384	3.562e-06
-0.7359	5.132e-07		-2.1424	3.503e-06
-0.7369	5.136e-07		-2.1464	3.434e-06
-0.7379	5.137e-07		-2.1504	3.357e-06
-0.7389	5.142e-07		-2.1544	3.27e-06
-0.7399	5.141e-07		-2.1584	3.177e-06
-0.7409	5.15e-07		-2.1624	3.078e-06
-0.7419	5.155e-07		-2.1664	2.974e-06
-0.7429	5.162e-07		-2.1704	2.868e-06
-0.7439	5.169e-07		-2.1744	2.762e-06
-0.7449	5.169e-07		-2.1784	2.656e-06
-0.7459	5.167e-07		-2.1824	2.55e-06
-0.7469	5.17e-07		-2.1864	2.447e-06
-0.7479	5.179e-07		-2.1904	2.352e-06
-0.7489	5.187e-07		-2.1944	2.268e-06
-0.7499	5.189e-07		-2.1984	2.171e-06
-0.7509	5.202e-07		-2.2024	2.09e-06
-0.7519	5.201e-07		-2.2064	2.019e-06
-0.7529	5.213e-07		-2.2104	1.954e-06
-0.7539	5.216e-07		-2.2144	1.896e-06
-0.7549	5.217e-07		-2.2184	1.845e-06
-0.7559	5.23e-07		-2.2224	1.799e-06
-0.7569	5.229e-07		-2.2264	1.758e-06
-0.7579	5.238e-07		-2.2304	1.721e-06
-0.7589	5.252e-07		-2.2344	1.691e-06
-0.7599	5.253e-07		-2.2384	1.665e-06
-0.7609	5.262e-07		-2.2424	1.646e-06
-0.7619	5.254e-07		-2.2464	1.629e-06
-0.7629	5.257e-07		-2.2504	1.615e-06
-0.7639	5.267e-07		-2.2544	1.604e-06
-0.7649	5.262e-07		-2.2584	1.599e-06
-0.7659	5.276e-07		-2.2624	1.597e-06
-0.7669	5.275e-07		-2.2664	1.6e-06
-0.7679	5.279e-07		-2.2704	1.602e-06
-0.7689	5.286e-07		-2.2744	1.605e-06
-0.7699	5.29e-07		-2.2784	1.614e-06
-0.7709	5.3e-07		-2.2824	1.626e-06
-0.7719	5.286e-07		-2.2864	1.64e-06
-0.7729	5.295e-07		-2.2904	1.657e-06
-0.7739	5.311e-07		-2.2944	1.677e-06
-0.7749	5.311e-07		-2.2984	1.698e-06
-0.7759	5.329e-07		-2.3024	1.725e-06
-0.7769	5.329e-07		-2.3064	1.75e-06
-0.7779	5.335e-07		-2.3104	1.78e-06
-0.7789	5.339e-07		-2.3144	1.815e-06
-0.7799	5.34e-07		-2.3184	1.85e-06
-0.7809	5.351e-07		-2.3224	1.891e-06
-0.7819	5.354e-07		-2.3264	1.929e-06
-0.7829	5.358e-07		-2.3304	1.977e-06
-0.7839	5.356e-07		-2.3344	2.021e-06
-0.7849	5.362e-07		-2.3384	2.064e-06
-0.7859	5.369e-07		-2.3424	2.111e-06
-0.7869	5.368e-07		-2.3464	2.155e-06
-0.7879	5.375e-07		-2.3504	2.203e-06
-0.7889	5.375e-07		-2.3544	2.249e-06
-0.7899	5.378e-07		-2.3584	2.297e-06
-0.7909	5.384e-07		-2.3624	2.341e-06
-0.7919	5.384e-07		-2.3664	2.383e-06
-0.7929	5.392e-07		-2.3704	2.421e-06
-0.7939	5.394e-07		-2.3744	2.455e-06
-0.7949	5.396e-07		-2.3784	2.485e-06
-0.7959	5.405e-07		-2.3824	2.513e-06
-0.7969	5.396e-07		-2.3864	2.538e-06
-0.7979	5.405e-07		-2.3904	2.562e-06
-0.7989	5.409e-07		-2.3944	2.587e-06
-0.7999	5.409e-07		-2.3984	2.602e-06
-0.8009	5.421e-07		-2.4024	2.621e-06
-0.8019	5.42e-07		-2.4064	2.634e-06
-0.8029	5.427e-07		-2.4104	2.655e-06
-0.8039	5.432e-07		-2.4144	2.673e-06
-0.8049	5.435e-07		-2.4184	2.693e-06
-0.8059	5.445e-07		-2.4224	2.715e-06
-0.8069	5.445e-07		-2.4264	2.744e-06
-0.8079	5.456e-07		-2.4304	2.774e-06
-0.8089	5.462e-07		-2.4344	2.804e-06
-0.8099	5.479e-07		-2.4384	2.839e-06
-0.8109	5.487e-07		-2.4424	2.88e-06
-0.8119	5.482e-07		-2.4464	2.922e-06
-0.8129	5.483e-07		-2.4504	2.968e-06
-0.8139	5.486e-07		-2.4544	3.015e-06
-0.8149	5.49e-07		-2.4584	3.064e-06
-0.8159	5.5e-07		-2.4624	3.122e-06
-0.8169	5.499e-07		-2.4664	3.176e-06
-0.8179	5.505e-07		-2.4704	3.234e-06
-0.8189	5.506e-07		-2.4744	3.294e-06
-0.8199	5.506e-07		-2.4784	3.376e-06
-0.8209	5.514e-07		-2.4824	3.459e-06
-0.8219	5.519e-07
-0.8229	5.521e-07
-0.8239	5.522e-07
-0.8249	5.527e-07
-0.8259	5.535e-07
-0.8269	5.538e-07
-0.8279	5.546e-07
-0.8289	5.553e-07
-0.8299	5.558e-07
-0.8309	5.566e-07
-0.8319	5.567e-07
-0.8329	5.582e-07
-0.8339	5.585e-07
-0.8349	5.585e-07
-0.8359	5.591e-07
-0.8369	5.597e-07
-0.8379	5.607e-07
-0.8389	5.608e-07
-0.8399	5.609e-07
-0.8409	5.619e-07
-0.8419	5.62e-07
-0.8429	5.626e-07
-0.8439	5.629e-07
-0.8449	5.631e-07
-0.8459	5.642e-07
-0.8469	5.637e-07
-0.8479	5.644e-07
-0.8489	5.645e-07
-0.8499	5.648e-07
-0.8509	5.666e-07
-0.8519	5.668e-07
-0.8529	5.674e-07
-0.8539	5.68e-07
-0.8549	5.687e-07
-0.8559	5.698e-07
-0.8569	5.699e-07
-0.8579	5.708e-07
-0.8589	5.714e-07
-0.8599	5.721e-07
-0.8609	5.739e-07
-0.8619	5.743e-07
-0.8629	5.75e-07
-0.8639	5.748e-07
-0.8649	5.749e-07
-0.8659	5.762e-07
-0.8669	5.762e-07
-0.8679	5.775e-07
-0.8689	5.777e-07
-0.8699	5.785e-07
-0.8709	5.797e-07
-0.8719	5.798e-07
-0.8729	5.823e-07
-0.8739	5.817e-07
-0.8749	5.829e-07
-0.8759	5.84e-07
-0.8769	5.838e-07
-0.8779	5.853e-07
-0.8789	5.859e-07
-0.8799	5.866e-07
-0.8809	5.875e-07
-0.8819	5.871e-07
-0.8829	5.882e-07
-0.8839	5.885e-07
-0.8849	5.893e-07
-0.8859	5.902e-07
-0.8869	5.901e-07
-0.8879	5.919e-07
-0.8889	5.926e-07
-0.8899	5.931e-07
-0.8909	5.948e-07
-0.8919	5.949e-07
-0.8929	5.964e-07
-0.8939	5.971e-07
-0.8949	5.979e-07
-0.8959	5.993e-07
-0.8969	5.994e-07
-0.8979	6.006e-07
-0.8989	6.013e-07
-0.8999	6.018e-07
-0.9009	6.037e-07
-0.9019	6.047e-07
-0.9029	6.07e-07
-0.9039	6.076e-07
-0.9049	6.087e-07
-0.9059	6.097e-07
-0.9069	6.104e-07
-0.9079	6.118e-07
-0.9089	6.125e-07
-0.9099	6.136e-07
-0.9109	6.151e-07
-0.9119	6.167e-07
-0.9129	6.196e-07
-0.9139	6.204e-07
-0.9149	6.214e-07
-0.9159	6.225e-07
-0.9169	6.233e-07
-0.9179	6.25e-07
-0.9189	6.261e-07
-0.9199	6.283e-07
-0.9209	6.308e-07
-0.9219	6.317e-07
-0.9229	6.341e-07
-0.9239	6.35e-07
-0.9249	6.357e-07
-0.9259	6.373e-07
-0.9269	6.382e-07
-0.9279	6.406e-07
-0.9289	6.421e-07
-0.9299	6.438e-07
-0.9309	6.465e-07
-0.9319	6.479e-07
-0.9329	6.503e-07
-0.9339	6.524e-07
-0.9349	6.546e-07
-0.9359	6.572e-07
-0.9369	6.585e-07
-0.9379	6.609e-07
-0.9389	6.625e-07
-0.9399	6.646e-07
-0.9409	6.678e-07
-0.9419	6.702e-07
-0.9429	6.73e-07
-0.9439	6.755e-07
-0.9449	6.79e-07
-0.9459	6.827e-07
-0.9469	6.842e-07
-0.9479	6.866e-07
-0.9489	6.893e-07
-0.9499	6.927e-07
-0.9509	6.953e-07
-0.9519	6.978e-07
-0.9529	7.025e-07
-0.9539	7.059e-07
-0.9549	7.092e-07
-0.9559	7.124e-07
-0.9569	7.157e-07
-0.9579	7.205e-07
-0.9589	7.241e-07
-0.9599	7.291e-07
-0.9609	7.332e-07
-0.9619	7.356e-07
-0.9629	7.413e-07
-0.9639	7.46e-07
-0.9649	7.504e-07
-0.9659	7.557e-07
-0.9669	7.589e-07
-0.9679	7.644e-07
-0.9689	7.69e-07
-0.9699	7.74e-07
-0.9709	7.813e-07
-0.9719	7.853e-07
-0.9729	7.915e-07
-0.9739	7.967e-07
-0.9749	8.031e-07
-0.9759	8.084e-07
-0.9769	8.138e-07
-0.9779	8.208e-07
-0.9789	8.282e-07
-0.9799	8.349e-07
-0.9809	8.428e-07
-0.9819	8.5e-07
-0.9829	8.576e-07
-0.9839	8.645e-07
-0.9849	8.727e-07
-0.9859	8.808e-07
-0.9869	8.886e-07
-0.9879	8.983e-07
-0.9889	9.054e-07
-0.9899	9.144e-07
-0.9909	9.24e-07
-0.9919	9.321e-07
-0.9929	9.427e-07
-0.9939	9.524e-07
-0.9949	9.624e-07
-0.9959	9.732e-07
-0.9969	9.821e-07
-0.9979	9.935e-07
-0.9989	1.004e-06
-0.9999	1.015e-06
-1.0009	1.027e-06
-1.0019	1.037e-06
-1.0029	1.05e-06
-1.0039	1.061e-06
-1.0049	1.074e-06
-1.0059	1.086e-06
-1.0069	1.099e-06
-1.0079	1.113e-06
-1.0089	1.126e-06
-1.0099	1.139e-06
-1.0109	1.153e-06
-1.0119	1.166e-06
-1.0129	1.18e-06
-1.0139	1.195e-06
-1.0149	1.211e-06
-1.0159	1.226e-06
-1.0169	1.24e-06
-1.0179	1.256e-06
-1.0189	1.271e-06
-1.0199	1.287e-06
-1.0209	1.303e-06
-1.0219	1.32e-06
-1.0229	1.336e-06
-1.0239	1.352e-06
-1.0249	1.369e-06
-1.0259	1.386e-06
-1.0269	1.402e-06
-1.0279	1.421e-06
-1.0289	1.437e-06
-1.0299	1.456e-06
-1.0309	1.474e-06
-1.0319	1.491e-06
-1.0329	1.511e-06
-1.0339	1.529e-06
-1.0349	1.548e-06
-1.0359	1.568e-06
-1.0369	1.586e-06
-1.0379	1.607e-06
-1.0389	1.625e-06
-1.0399	1.646e-06
-1.0409	1.666e-06
-1.0419	1.685e-06
-1.0429	1.707e-06
-1.0439	1.726e-06
-1.0449	1.747e-06
-1.0459	1.768e-06
-1.0469	1.788e-06
-1.0479	1.811e-06
-1.0489	1.831e-06
-1.0499	1.853e-06
-1.0509	1.875e-06
-1.0519	1.896e-06
-1.0529	1.917e-06
-1.0539	1.938e-06
-1.0549	1.961e-06
-1.0559	1.984e-06
-1.0569	2.006e-06
-1.0579	2.029e-06
-1.0589	2.051e-06
-1.0599	2.073e-06
-1.0609	2.097e-06
-1.0619	2.119e-06
-1.0629	2.142e-06
-1.0639	2.164e-06
-1.0649	2.189e-06
-1.0659	2.213e-06
-1.0669	2.236e-06
-1.0679	2.26e-06
-1.0689	2.284e-06
-1.0699	2.307e-06
-1.0709	2.331e-06
-1.0719	2.354e-06
-1.0729	2.379e-06
-1.0739	2.402e-06
-1.0749	2.427e-06
-1.0759	2.45e-06
-1.0769	2.474e-06
-1.0779	2.498e-06
-1.0789	2.52e-06
-1.0799	2.545e-06
-1.0809	2.569e-06
-1.0819	2.592e-06
-1.0829	2.617e-06
-1.0839	2.64e-06
-1.0849	2.664e-06
-1.0859	2.689e-06
-1.0869	2.712e-06
-1.0879	2.736e-06
-1.0889	2.76e-06
-1.0899	2.784e-06
-1.0909	2.808e-06
-1.0919	2.832e-06
-1.0929	2.856e-06
-1.0939	2.879e-06
-1.0949	2.902e-06
-1.0959	2.927e-06
-1.0969	2.949e-06
-1.0979	2.973e-06
-1.0989	2.995e-06
-1.0999	3.018e-06
-1.1009	3.041e-06
-1.1019	3.065e-06
-1.1029	3.087e-06
-1.1039	3.108e-06
-1.1049	3.13e-06
-1.1059	3.152e-06
-1.1069	3.175e-06
-1.1079	3.197e-06
-1.1089	3.218e-06
-1.1099	3.24e-06
-1.1109	3.261e-06
-1.1119	3.281e-06
-1.1129	3.303e-06
-1.1139	3.323e-06
-1.1149	3.344e-06
-1.1159	3.365e-06
-1.1169	3.386e-06
-1.1179	3.406e-06
-1.1189	3.425e-06
-1.1199	3.444e-06
-1.1209	3.464e-06
-1.1219	3.481e-06
-1.1229	3.501e-06
-1.1239	3.518e-06
-1.1249	3.535e-06
-1.1259	3.552e-06
-1.1269	3.569e-06
-1.1279	3.586e-06
-1.1289	3.603e-06
-1.1299	3.619e-06
-1.1309	3.635e-06
-1.1319	3.65e-06
-1.1329	3.665e-06
-1.1339	3.679e-06
-1.1349	3.694e-06
-1.1359	3.709e-06
-1.1369	3.722e-06
-1.1379	3.735e-06
-1.1389	3.746e-06
-1.1399	3.76e-06
-1.1409	3.771e-06
-1.1419	3.783e-06
-1.1429	3.795e-06
-1.1439	3.805e-06
-1.1449	3.815e-06
-1.1459	3.823e-06
-1.1469	3.833e-06
-1.1479	3.842e-06
-1.1489	3.85e-06
-1.1499	3.861e-06
-1.1509	3.866e-06
-1.1519	3.871e-06
-1.1529	3.878e-06
-1.1539	3.884e-06
-1.1549	3.889e-06
-1.1559	3.892e-06
-1.1569	3.897e-06
-1.1579	3.901e-06
-1.1589	3.904e-06
-1.1599	3.909e-06
-1.1609	3.91e-06
-1.1619	3.911e-06
-1.1629	3.913e-06
-1.1639	3.913e-06
-1.1649	3.913e-06
-1.1659	3.912e-06
-1.1669	3.912e-06
-1.1679	3.912e-06
-1.1689	3.911e-06
-1.1699	3.91e-06
-1.1709	3.907e-06
-1.1719	3.902e-06
-1.1729	3.899e-06
-1.1739	3.895e-06
-1.1749	3.89e-06
-1.1759	3.886e-06
-1.1769	3.881e-06
-1.1779	3.875e-06
-1.1789	3.868e-06
-1.1799	3.863e-06
-1.1809	3.856e-06
-1.1819	3.848e-06
-1.1829	3.841e-06
-1.1839	3.834e-06
-1.1849	3.826e-06
-1.1859	3.817e-06
-1.1869	3.809e-06
-1.1879	3.8e-06
-1.1889	3.791e-06
-1.1899	3.784e-06
-1.1909	3.774e-06
-1.1919	3.765e-06
-1.1929	3.755e-06
-1.1939	3.745e-06
-1.1949	3.736e-06
-1.1959	3.726e-06
-1.1969	3.717e-06
-1.1979	3.708e-06
-1.1989	3.696e-06
-1.1999	3.688e-06
-1.2009	3.678e-06
-1.2019	3.669e-06
-1.2029	3.66e-06
-1.2039	3.649e-06
-1.2049	3.64e-06
-1.2059	3.629e-06
-1.2069	3.62e-06
-1.2079	3.612e-06
-1.2089	3.602e-06
-1.2099	3.594e-06
-1.2109	3.585e-06
-1.2119	3.575e-06
-1.2129	3.568e-06
-1.2139	3.56e-06
-1.2149	3.552e-06
-1.2159	3.544e-06
-1.2169	3.536e-06
-1.2179	3.529e-06
-1.2189	3.522e-06
-1.2199	3.517e-06
-1.2209	3.51e-06
-1.2219	3.503e-06
-1.2229	3.496e-06
-1.2239	3.489e-06
-1.2249	3.484e-06
-1.2259	3.478e-06
-1.2269	3.474e-06
-1.2279	3.471e-06
-1.2289	3.467e-06
-1.2299	3.462e-06
-1.2309	3.457e-06
-1.2319	3.452e-06
-1.2329	3.448e-06
-1.2339	3.446e-06
-1.2349	3.444e-06
-1.2359	3.44e-06
-1.2369	3.437e-06
-1.2379	3.437e-06
-1.2389	3.435e-06
-1.2399	3.435e-06
-1.2409	3.434e-06
-1.2419	3.433e-06
-1.2429	3.433e-06
-1.2439	3.433e-06
-1.2449	3.434e-06
-1.2459	3.435e-06
-1.2469	3.436e-06
-1.2479	3.439e-06
-1.2489	3.44e-06
-1.2499	3.444e-06
-1.2509	3.447e-06
-1.2519	3.45e-06
-1.2529	3.454e-06
-1.2539	3.458e-06
-1.2549	3.465e-06
-1.2559	3.469e-06
-1.2569	3.472e-06
-1.2579	3.477e-06
-1.2589	3.482e-06
-1.2599	3.489e-06
-1.2609	3.496e-06
-1.2619	3.503e-06
-1.2629	3.511e-06
-1.2639	3.519e-06
-1.2649	3.528e-06
-1.2659	3.535e-06
-1.2669	3.545e-06
-1.2679	3.554e-06
-1.2689	3.564e-06
-1.2699	3.574e-06
-1.2709	3.585e-06
-1.2719	3.596e-06
-1.2729	3.609e-06
-1.2739	3.619e-06
-1.2749	3.632e-06
-1.2759	3.643e-06
-1.2769	3.656e-06
-1.2779	3.669e-06
-1.2789	3.681e-06
-1.2799	3.695e-06
-1.2809	3.709e-06
-1.2819	3.723e-06
-1.2829	3.737e-06
-1.2839	3.749e-06
-1.2849	3.766e-06
-1.2859	3.781e-06
-1.2869	3.795e-06
-1.2879	3.812e-06
-1.2889	3.827e-06
-1.2899	3.844e-06
-1.2909	3.861e-06
-1.2919	3.877e-06
-1.2929	3.894e-06
-1.2939	3.912e-06
-1.2949	3.929e-06
-1.2959	3.946e-06
-1.2969	3.964e-06
-1.2979	3.982e-06
-1.2989	4e-06
-1.2999	4.018e-06
-1.3009	4.036e-06
-1.3019	4.055e-06
-1.3029	4.074e-06
-1.3039	4.092e-06
-1.3049	4.112e-06
-1.3059	4.131e-06
-1.3069	4.151e-06
-1.3079	4.17e-06
-1.3089	4.189e-06
-1.3099	4.209e-06
-1.3109	4.228e-06
-1.3119	4.249e-06
-1.3129	4.269e-06
-1.3139	4.287e-06
-1.3149	4.308e-06
-1.3159	4.328e-06
-1.3169	4.349e-06
-1.3179	4.369e-06
-1.3189	4.39e-06
-1.3199	4.41e-06
-1.3209	4.43e-06
-1.3219	4.452e-06
-1.3229	4.474e-06
-1.3239	4.494e-06
-1.3249	4.514e-06
-1.3259	4.534e-06
-1.3269	4.555e-06
-1.3279	4.575e-06
-1.3289	4.596e-06
-1.3299	4.616e-06
-1.3309	4.636e-06
-1.3319	4.656e-06
-1.3329	4.676e-06
-1.3339	4.696e-06
-1.3349	4.716e-06
-1.3359	4.736e-06
-1.3369	4.756e-06
-1.3379	4.775e-06
-1.3389	4.795e-06
-1.3399	4.816e-06
-1.3409	4.835e-06
-1.3419	4.854e-06
-1.3429	4.874e-06
-1.3439	4.892e-06
-1.3449	4.911e-06
-1.3459	4.929e-06
-1.3469	4.948e-06
-1.3479	4.967e-06
-1.3489	4.986e-06
-1.3499	5.004e-06
-1.3509	5.021e-06
-1.3519	5.038e-06
-1.3529	5.056e-06
-1.3539	5.074e-06
-1.3549	5.091e-06
-1.3559	5.107e-06
-1.3569	5.124e-06
-1.3579	5.139e-06
-1.3589	5.155e-06
-1.3599	5.172e-06
-1.3609	5.186e-06
-1.3619	5.202e-06
-1.3629	5.217e-06
-1.3639	5.231e-06
-1.3649	5.245e-06
-1.3659	5.26e-06
-1.3669	5.276e-06
-1.3679	5.288e-06
-1.3689	5.3e-06
-1.3699	5.313e-06
-1.3709	5.326e-06
-1.3719	5.337e-06
-1.3729	5.351e-06
-1.3739	5.363e-06
-1.3749	5.375e-06
-1.3759	5.384e-06
-1.3769	5.395e-06
-1.3779	5.405e-06
-1.3789	5.415e-06
-1.3799	5.426e-06
-1.3809	5.434e-06
-1.3819	5.442e-06
-1.3829	5.45e-06
-1.3839	5.458e-06
-1.3849	5.466e-06
-1.3859	5.474e-06
-1.3869	5.48e-06
-1.3879	5.486e-06
-1.3889	5.491e-06
-1.3899	5.498e-06
-1.3909	5.501e-06
-1.3919	5.507e-06
-1.3929	5.512e-06
-1.3939	5.516e-06
-1.3949	5.521e-06
-1.3959	5.523e-06
-1.3969	5.526e-06
-1.3979	5.528e-06
-1.3989	5.531e-06
-1.3999	5.534e-06
-1.4009	5.536e-06
-1.4019	5.537e-06
-1.4029	5.537e-06
-1.4039	5.538e-06
-1.4049	5.539e-06
-1.4059	5.54e-06
-1.4069	5.541e-06
-1.4079	5.541e-06
-1.4089	5.539e-06
-1.4099	5.539e-06
-1.4109	5.537e-06
-1.4119	5.536e-06
-1.4129	5.535e-06
-1.4139	5.534e-06
-1.4149	5.532e-06
-1.4159	5.529e-06
-1.4169	5.528e-06
-1.4179	5.527e-06
-1.4189	5.526e-06
-1.4199	5.526e-06
-1.4209	5.523e-06
-1.4219	5.52e-06
-1.4229	5.517e-06
-1.4239	5.517e-06
-1.4249	5.516e-06
-1.4259	5.513e-06
-1.4269	5.513e-06
-1.4279	5.51e-06
-1.4289	5.507e-06
-1.4299	5.506e-06
-1.4309	5.505e-06
-1.4319	5.504e-06
-1.4329	5.503e-06
-1.4339	5.502e-06
-1.4349	5.501e-06
-1.4359	5.499e-06
-1.4369	5.498e-06
-1.4379	5.499e-06
-1.4389	5.499e-06
-1.4399	5.5e-06
-1.4409	5.5e-06
-1.4419	5.5e-06
-1.4429	5.5e-06
-1.4439	5.502e-06
-1.4449	5.505e-06
-1.4459	5.506e-06
-1.4469	5.509e-06
-1.4479	5.51e-06
-1.4489	5.512e-06
-1.4499	5.513e-06
-1.4509	5.518e-06
-1.4519	5.523e-06
-1.4529	5.526e-06
-1.4539	5.53e-06
-1.4549	5.533e-06
-1.4559	5.536e-06
-1.4569	5.543e-06
-1.4579	5.55e-06
-1.4589	5.556e-06
-1.4599	5.562e-06
-1.4609	5.568e-06
-1.4619	5.574e-06
-1.4629	5.578e-06
-1.4639	5.585e-06
-1.4649	5.596e-06
-1.4659	5.604e-06
-1.4669	5.611e-06
-1.4679	5.619e-06
-1.4689	5.625e-06
-1.4699	5.635e-06
-1.4709	5.645e-06
-1.4719	5.656e-06
-1.4729	5.667e-06
-1.4739	5.676e-06
-1.4749	5.687e-06
-1.4759	5.697e-06
-1.4769	5.708e-06
-1.4779	5.721e-06
-1.4789	5.733e-06
-1.4799	5.744e-06
-1.4809	5.754e-06
-1.4819	5.767e-06
-1.4829	5.778e-06
-1.4839	5.792e-06
-1.4849	5.807e-06
-1.4859	5.819e-06
-1.4869	5.831e-06
-1.4879	5.843e-06
-1.4889	5.856e-06
-1.4899	5.87e-06
-1.4909	5.886e-06
-1.4919	5.901e-06
-1.4929	5.914e-06
-1.4939	5.928e-06
-1.4949	5.943e-06
-1.4959	5.957e-06
-1.4969	5.972e-06
-1.4979	5.989e-06
-1.4989	6.004e-06
-1.4999	6.018e-06
-1.5009	6.033e-06
-1.5019	6.05e-06
-1.5029	6.065e-06
-1.5039	6.081e-06
-1.5049	6.098e-06
-1.5059	6.114e-06
-1.5069	6.129e-06
-1.5079	6.144e-06
-1.5089	6.16e-06
-1.5099	6.176e-06
-1.5109	6.193e-06
-1.5119	6.21e-06
-1.5129	6.224e-06
-1.5139	6.238e-06
-1.5149	6.255e-06
-1.5159	6.271e-06
-1.5169	6.288e-06
-1.5179	6.303e-06
-1.5189	6.319e-06
-1.5199	6.335e-06
-1.5209	6.349e-06
-1.5219	6.365e-06
-1.5229	6.382e-06
-1.5239	6.398e-06
-1.5249	6.413e-06
-1.5259	6.427e-06
-1.5269	6.443e-06
-1.5279	6.457e-06
-1.5289	6.473e-06
-1.5299	6.488e-06
-1.5309	6.503e-06
-1.5319	6.517e-06
-1.5329	6.53e-06
-1.5339	6.543e-06
-1.5349	6.557e-06
-1.5359	6.572e-06
-1.5369	6.588e-06
-1.5379	6.601e-06
-1.5389	6.61e-06
-1.5399	6.622e-06
-1.5409	6.633e-06
-1.5419	6.648e-06
-1.5429	6.658e-06
-1.5439	6.671e-06
-1.5449	6.683e-06
-1.5459	6.694e-06
-1.5469	6.704e-06
-1.5479	6.713e-06
-1.5489	6.724e-06
-1.5499	6.734e-06
-1.5509	6.744e-06
-1.5519	6.753e-06
-1.5529	6.761e-06
-1.5539	6.769e-06
-1.5549	6.777e-06
-1.5559	6.785e-06
-1.5569	6.794e-06
-1.5579	6.799e-06
-1.5589	6.805e-06
-1.5599	6.811e-06
-1.5609	6.817e-06
-1.5619	6.822e-06
-1.5629	6.828e-06
-1.5639	6.832e-06
-1.5649	6.835e-06
-1.5659	6.839e-06
-1.5669	6.843e-06
-1.5679	6.844e-06
-1.5689	6.846e-06
-1.5699	6.848e-06
-1.5709	6.849e-06
-1.5719	6.849e-06
-1.5729	6.849e-06
-1.5739	6.849e-06
-1.5749	6.848e-06
-1.5759	6.847e-06
-1.5769	6.847e-06
-1.5779	6.845e-06
-1.5789	6.843e-06
-1.5799	6.838e-06
-1.5809	6.833e-06
-1.5819	6.83e-06
-1.5829	6.825e-06
-1.5839	6.821e-06
-1.5849	6.814e-06
-1.5859	6.807e-06
-1.5869	6.8e-06
-1.5879	6.794e-06
-1.5889	6.786e-06
-1.5899	6.779e-06
-1.5909	6.768e-06
-1.5919	6.758e-06
-1.5929	6.749e-06
-1.5939	6.739e-06
-1.5949	6.728e-06
-1.5959	6.719e-06
-1.5969	6.709e-06
-1.5979	6.697e-06
-1.5989	6.683e-06
-1.5999	6.672e-06
-1.6009	6.659e-06
-1.6019	6.648e-06
-1.6029	6.635e-06
-1.6039	6.622e-06
-1.6049	6.607e-06
-1.6059	6.596e-06
-1.6069	6.579e-06
-1.6079	6.564e-06
-1.6089	6.552e-06
-1.6099	6.539e-06
-1.6109	6.524e-06
-1.6119	6.509e-06
-1.6129	6.494e-06
-1.6139	6.481e-06
-1.6149	6.466e-06
-1.6159	6.452e-06
-1.6169	6.438e-06
-1.6179	6.422e-06
-1.6189	6.408e-06
-1.6199	6.395e-06
-1.6209	6.381e-06
-1.6219	6.369e-06
-1.6229	6.355e-06
-1.6239	6.341e-06
-1.6249	6.327e-06
-1.6259	6.313e-06
-1.6269	6.303e-06
-1.6279	6.29e-06
-1.6289	6.28e-06
-1.6299	6.268e-06
-1.6309	6.257e-06
-1.6319	6.245e-06
-1.6329	6.234e-06
-1.6339	6.224e-06
-1.6349	6.215e-06
-1.6359	6.205e-06
-1.6369	6.196e-06
-1.6379	6.186e-06
-1.6389	6.177e-06
-1.6399	6.17e-06
-1.6409	6.162e-06
-1.6419	6.155e-06
-1.6429	6.147e-06
-1.6439	6.142e-06
-1.6449	6.135e-06
-1.6459	6.128e-06
-1.6469	6.124e-06
-1.6479	6.119e-06
-1.6489	6.115e-06
-1.6499	6.112e-06
-1.6509	6.11e-06
-1.6519	6.107e-06
-1.6529	6.104e-06
-1.6539	6.102e-06
-1.6549	6.1e-06
-1.6559	6.099e-06
-1.6569	6.099e-06
-1.6579	6.099e-06
-1.6589	6.1e-06
-1.6599	6.1e-06
-1.6609	6.101e-06
-1.6619	6.103e-06
-1.6629	6.105e-06
-1.6639	6.109e-06
-1.6649	6.111e-06
-1.6659	6.113e-06
-1.6669	6.117e-06
-1.6679	6.12e-06
-1.6689	6.124e-06
-1.6699	6.131e-06
-1.6709	6.137e-06
-1.6719	6.143e-06
-1.6729	6.148e-06
-1.6739	6.156e-06
-1.6749	6.162e-06
-1.6759	6.169e-06
-1.6769	6.178e-06
-1.6779	6.187e-06
-1.6789	6.195e-06
-1.6799	6.205e-06
-1.6809	6.214e-06
-1.6819	6.224e-06
-1.6829	6.234e-06
-1.6839	6.245e-06
-1.6849	6.256e-06
-1.6859	6.265e-06
-1.6869	6.277e-06
-1.6879	6.288e-06
-1.6889	6.301e-06
-1.6899	6.312e-06
-1.6909	6.325e-06
-1.6919	6.339e-06
-1.6929	6.35e-06
-1.6939	6.362e-06
-1.6949	6.376e-06
-1.6959	6.39e-06
-1.6969	6.405e-06
-1.6979	6.418e-06
-1.6989	6.433e-06
-1.6999	6.447e-06
-1.7009	6.462e-06
-1.7019	6.478e-06
-1.7029	6.493e-06
-1.7039	6.508e-06
-1.7049	6.524e-06
-1.7059	6.538e-06
-1.7069	6.554e-06
-1.7079	6.57e-06
-1.7089	6.591e-06
-1.7099	6.605e-06
-1.7109	6.621e-06
-1.7119	6.639e-06
-1.7129	6.654e-06
-1.7139	6.67e-06
-1.7149	6.688e-06
-1.7159	6.705e-06
-1.7169	6.722e-06
-1.7179	6.739e-06
-1.7189	6.755e-06
-1.7199	6.771e-06
-1.7209	6.789e-06
-1.7219	6.807e-06
-1.7229	6.825e-06
-1.7239	6.843e-06
-1.7249	6.86e-06
-1.7259	6.876e-06
-1.7269	6.893e-06
-1.7279	6.91e-06
-1.7289	6.928e-06
-1.7299	6.946e-06
-1.7309	6.963e-06
-1.7319	6.984e-06
-1.7329	6.998e-06
-1.7339	7.014e-06
-1.7349	7.032e-06
-1.7359	7.049e-06
-1.7369	7.067e-06
-1.7379	7.083e-06
-1.7389	7.099e-06
-1.7399	7.115e-06
-1.7409	7.132e-06
-1.7419	7.15e-06
-1.7429	7.166e-06
-1.7439	7.181e-06
-1.7449	7.195e-06
-1.7459	7.209e-06
-1.7469	7.225e-06
-1.7479	7.242e-06
-1.7489	7.259e-06
-1.7499	7.273e-06
-1.7509	7.287e-06
-1.7519	7.301e-06
-1.7529	7.315e-06
-1.7539	7.33e-06
-1.7549	7.344e-06
-1.7559	7.359e-06
-1.7569	7.374e-06
-1.7579	7.384e-06
-1.7589	7.396e-06
-1.7599	7.408e-06
-1.7609	7.42e-06
-1.7619	7.434e-06
-1.7629	7.446e-06
-1.7639	7.457e-06
-1.7649	7.466e-06
-1.7659	7.479e-06
-1.7669	7.489e-06
-1.7679	7.499e-06
-1.7689	7.511e-06
-1.7699	7.519e-06
-1.7709	7.527e-06
-1.7719	7.535e-06
-1.7729	7.544e-06
-1.7739	7.554e-06
-1.7749	7.561e-06
-1.7759	7.571e-06
-1.7769	7.578e-06
-1.7779	7.581e-06
-1.7789	7.588e-06
-1.7799	7.594e-06
-1.7809	7.6e-06
-1.7819	7.605e-06
-1.7829	7.611e-06
-1.7839	7.616e-06
-1.7849	7.619e-06
-1.7859	7.624e-06
-1.7869	7.627e-06
-1.7879	7.628e-06
-1.7889	7.631e-06
-1.7899	7.633e-06
-1.7909	7.634e-06
-1.7919	7.635e-06
-1.7929	7.637e-06
-1.7939	7.637e-06
-1.7949	7.635e-06
-1.7959	7.634e-06
-1.7969	7.633e-06
-1.7979	7.631e-06
-1.7989	7.63e-06
-1.7999	7.628e-06
-1.8009	7.626e-06
-1.8019	7.624e-06
-1.8029	7.619e-06
-1.8039	7.615e-06
-1.8049	7.61e-06
-1.8059	7.605e-06
-1.8069	7.602e-06
-1.8079	7.595e-06
-1.8089	7.589e-06
-1.8099	7.583e-06
-1.8109	7.579e-06
-1.8119	7.573e-06
-1.8129	7.564e-06
-1.8139	7.557e-06
-1.8149	7.549e-06
-1.8159	7.541e-06
-1.8169	7.533e-06
-1.8179	7.526e-06
-1.8189	7.517e-06
-1.8199	7.509e-06
-1.8209	7.499e-06
-1.8219	7.489e-06
-1.8229	7.48e-06
-1.8239	7.472e-06
-1.8249	7.461e-06
-1.8259	7.452e-06
-1.8269	7.443e-06
-1.8279	7.433e-06
-1.8289	7.422e-06
-1.8299	7.413e-06
-1.8309	7.404e-06
-1.8319	7.393e-06
-1.8329	7.384e-06
-1.8339	7.381e-06
-1.8349	7.367e-06
-1.8359	7.356e-06
-1.8369	7.347e-06
-1.8379	7.338e-06
-1.8389	7.329e-06
-1.8399	7.32e-06
-1.8409	7.311e-06
-1.8419	7.302e-06
-1.8429	7.293e-06
-1.8439	7.286e-06
-1.8449	7.278e-06
-1.8459	7.269e-06
-1.8469	7.262e-06
-1.8479	7.253e-06
-1.8489	7.246e-06
-1.8499	7.24e-06
-1.8509	7.236e-06
-1.8519	7.229e-06
-1.8529	7.223e-06
-1.8539	7.219e-06
-1.8549	7.212e-06
-1.8559	7.208e-06
-1.8569	7.204e-06
-1.8579	7.2e-06
-1.8589	7.197e-06
-1.8599	7.193e-06
-1.8609	7.19e-06
-1.8619	7.188e-06
-1.8629	7.186e-06
-1.8639	7.186e-06
-1.8649	7.185e-06
-1.8659	7.184e-06
-1.8669	7.184e-06
-1.8679	7.183e-06
-1.8689	7.184e-06
-1.8699	7.185e-06
-1.8709	7.186e-06
-1.8719	7.186e-06
-1.8729	7.187e-06
-1.8739	7.188e-06
-1.8749	7.19e-06
-1.8759	7.193e-06
-1.8769	7.197e-06
-1.8779	7.201e-06
-1.8789	7.205e-06
-1.8799	7.21e-06
-1.8809	7.214e-06
-1.8819	7.22e-06
-1.8829	7.225e-06
-1.8839	7.233e-06
-1.8849	7.238e-06
-1.8859	7.245e-06
-1.8869	7.253e-06
-1.8879	7.261e-06
-1.8889	7.269e-06
-1.8899	7.277e-06
-1.8909	7.285e-06
-1.8919	7.292e-06
-1.8929	7.301e-06
-1.8939	7.311e-06
-1.8949	7.321e-06
-1.8959	7.332e-06
-1.8969	7.341e-06
-1.8979	7.35e-06
-1.8989	7.36e-06
-1.8999	7.372e-06
-1.9009	7.384e-06
-1.9019	7.395e-06
-1.9029	7.406e-06
-1.9039	7.418e-06
-1.9049	7.43e-06
-1.9059	7.441e-06
-1.9069	7.455e-06
-1.9079	7.468e-06
-1.9089	7.482e-06
-1.9099	7.493e-06
-1.9109	7.507e-06
-1.9119	7.521e-06
-1.9129	7.534e-06
-1.9139	7.549e-06
-1.9149	7.564e-06
-1.9159	7.578e-06
-1.9169	7.59e-06
-1.9179	7.605e-06
-1.9189	7.621e-06
-1.9199	7.634e-06
-1.9209	7.65e-06
-1.9219	7.666e-06
-1.9229	7.678e-06
-1.9239	7.692e-06
-1.9249	7.708e-06
-1.9259	7.724e-06
-1.9269	7.739e-06
-1.9279	7.755e-06
-1.9289	7.772e-06
-1.9299	7.783e-06
-1.9309	7.799e-06
-1.9319	7.815e-06
-1.9329	7.83e-06
-1.9339	7.847e-06
-1.9349	7.862e-06
-1.9359	7.876e-06
-1.9369	7.892e-06
-1.9379	7.908e-06
-1.9389	7.925e-06
-1.9399	7.939e-06
-1.9409	7.954e-06
-1.9419	7.969e-06
-1.9429	7.982e-06
-1.9439	7.996e-06
-1.9449	8.013e-06
-1.9459	8.028e-06
-1.9469	8.042e-06
-1.9479	8.056e-06
-1.9489	8.07e-06
-1.9499	8.082e-06
-1.9509	8.096e-06
-1.9519	8.112e-06
-1.9529	8.125e-06
-1.9539	8.139e-06
-1.9549	8.153e-06
-1.9559	8.165e-06
-1.9569	8.175e-06
-1.9579	8.188e-06
-1.9589	8.202e-06
-1.9599	8.214e-06
-1.9609	8.224e-06
-1.9619	8.236e-06
-1.9629	8.246e-06
-1.9639	8.258e-06
-1.9649	8.269e-06
-1.9659	8.281e-06
-1.9669	8.289e-06
-1.9679	8.299e-06
-1.9689	8.31e-06
-1.9699	8.317e-06
-1.9709	8.326e-06
-1.9719	8.337e-06
-1.9729	8.345e-06
-1.9739	8.352e-06
-1.9749	8.358e-06
-1.9759	8.365e-06
-1.9769	8.372e-06
-1.9779	8.379e-06
-1.9789	8.385e-06
-1.9799	8.389e-06
-1.9809	8.394e-06
-1.9819	8.399e-06
-1.9829	8.404e-06
-1.9839	8.409e-06
-1.9849	8.412e-06
-1.9859	8.414e-06
-1.9869	8.416e-06
-1.9879	8.419e-06
-1.9889	8.422e-06
-1.9899	8.423e-06
-1.9909	8.424e-06
-1.9919	8.424e-06
-1.9929	8.422e-06
-1.9939	8.421e-06
-1.9949	8.42e-06
-1.9959	8.42e-06
-1.9969	8.417e-06
-1.9979	8.413e-06
-1.9989	8.411e-06
-1.9999	8.405e-06
-2.0009	8.4e-06
-2.0019	8.395e-06
-2.0029	8.391e-06
-2.0039	8.385e-06
-2.0049	8.378e-06
-2.0059	8.371e-06
-2.0069	8.363e-06
-2.0079	8.355e-06
-2.0089	8.347e-06
-2.0099	8.338e-06
-2.0109	8.329e-06
-2.0119	8.319e-06
-2.0129	8.308e-06
-2.0139	8.296e-06
-2.0149	8.284e-06
-2.0159	8.273e-06
-2.0169	8.263e-06
-2.0179	8.248e-06
-2.0189	8.235e-06
-2.0199	8.221e-06
-2.0209	8.208e-06
-2.0219	8.193e-06
-2.0229	8.178e-06
-2.0239	8.166e-06
-2.0249	8.149e-06
-2.0259	8.133e-06
-2.0269	8.117e-06
-2.0279	8.099e-06
-2.0289	8.084e-06
-2.0299	8.069e-06
-2.0309	8.051e-06
-2.0319	8.033e-06
-2.0329	8.017e-06
-2.0339	8e-06
-2.0349	7.981e-06
-2.0359	7.965e-06
-2.0369	7.948e-06
-2.0379	7.929e-06
-2.0389	7.914e-06
-2.0399	7.895e-06
-2.0409	7.878e-06
-2.0419	7.859e-06
-2.0429	7.841e-06
-2.0439	7.824e-06
-2.0449	7.806e-06
-2.0459	7.79e-06
-2.0469	7.775e-06
-2.0479	7.754e-06
-2.0489	7.737e-06
-2.0499	7.721e-06
-2.0509	7.704e-06
-2.0519	7.686e-06
-2.0529	7.671e-06
-2.0539	7.655e-06
-2.0549	7.637e-06
-2.0559	7.623e-06
-2.0569	7.608e-06
-2.0579	7.592e-06
-2.0589	7.578e-06
-2.0599	7.563e-06
-2.0609	7.548e-06
-2.0619	7.533e-06
-2.0629	7.518e-06
-2.0639	7.504e-06
-2.0649	7.489e-06
-2.0659	7.477e-06
-2.0669	7.463e-06
-2.0679	7.45e-06
-2.0689	7.437e-06
-2.0699	7.425e-06
-2.0709	7.414e-06
-2.0719	7.401e-06
-2.0729	7.389e-06
-2.0739	7.382e-06
-2.0749	7.367e-06
-2.0759	7.356e-06
-2.0769	7.344e-06
-2.0779	7.334e-06
-2.0789	7.324e-06
-2.0799	7.314e-06
-2.0809	7.306e-06
-2.0819	7.295e-06
-2.0829	7.287e-06
-2.0839	7.28e-06
-2.0849	7.27e-06
-2.0859	7.263e-06
-2.0869	7.255e-06
-2.0879	7.247e-06
-2.0889	7.239e-06
-2.0899	7.234e-06
-2.0909	7.229e-06
-2.0919	7.221e-06
-2.0929	7.214e-06
-2.0939	7.211e-06
-2.0949	7.204e-06
-2.0959	7.198e-06
-2.0969	7.194e-06
-2.0979	7.189e-06
-2.0989	7.187e-06
-2.0999	7.182e-06
-2.1009	7.179e-06
-2.1019	7.175e-06
-2.1029	7.171e-06
-2.1039	7.169e-06
-2.1049	7.166e-06
-2.1059	7.164e-06
-2.1069	7.163e-06
-2.1079	7.163e-06
-2.1089	7.162e-06
-2.1099	7.16e-06
-2.1109	7.162e-06
-2.1119	7.161e-06
-2.1129	7.162e-06
-2.1139	7.163e-06
-2.1149	7.163e-06
-2.1159	7.164e-06
-2.1169	7.165e-06
-2.1179	7.167e-06
-2.1189	7.17e-06
-2.1199	7.173e-06
-2.1209	7.177e-06
-2.1219	7.18e-06
-2.1229	7.184e-06
-2.1239	7.188e-06
-2.1249	7.191e-06
-2.1259	7.197e-06
-2.1269	7.201e-06
-2.1279	7.206e-06
-2.1289	7.212e-06
-2.1299	7.216e-06
-2.1309	7.224e-06
-2.1319	7.232e-06
-2.1329	7.238e-06
-2.1339	7.245e-06
-2.1349	7.251e-06
-2.1359	7.26e-06
-2.1369	7.267e-06
-2.1379	7.278e-06
-2.1389	7.287e-06
-2.1399	7.295e-06
-2.1409	7.307e-06
-2.1419	7.316e-06
-2.1429	7.326e-06
-2.1439	7.336e-06
-2.1449	7.348e-06
-2.1459	7.36e-06
-2.1469	7.371e-06
-2.1479	7.383e-06
-2.1489	7.391e-06
-2.1499	7.403e-06
-2.1509	7.416e-06
-2.1519	7.429e-06
-2.1529	7.44e-06
-2.1539	7.452e-06
-2.1549	7.465e-06
-2.1559	7.479e-06
-2.1569	7.492e-06
-2.1579	7.508e-06
-2.1589	7.522e-06
-2.1599	7.534e-06
-2.1609	7.55e-06
-2.1619	7.565e-06
-2.1629	7.58e-06
-2.1639	7.595e-06
-2.1649	7.61e-06
-2.1659	7.626e-06
-2.1669	7.638e-06
-2.1679	7.655e-06
-2.1689	7.672e-06
-2.1699	7.687e-06
-2.1709	7.704e-06
-2.1719	7.72e-06
-2.1729	7.734e-06
-2.1739	7.75e-06
-2.1749	7.77e-06
-2.1759	7.785e-06
-2.1769	7.802e-06
-2.1779	7.818e-06
-2.1789	7.834e-06
-2.1799	7.849e-06
-2.1809	7.867e-06
-2.1819	7.884e-06
-2.1829	7.901e-06
-2.1839	7.918e-06
-2.1849	7.935e-06
-2.1859	7.952e-06
-2.1869	7.969e-06
-2.1879	7.986e-06
-2.1889	8.004e-06
-2.1899	8.021e-06
-2.1909	8.037e-06
-2.1919	8.056e-06
-2.1929	8.073e-06
-2.1939	8.089e-06
-2.1949	8.106e-06
-2.1959	8.124e-06
-2.1969	8.14e-06
-2.1979	8.161e-06
-2.1989	8.174e-06
-2.1999	8.19e-06
-2.2009	8.206e-06
-2.2019	8.221e-06
-2.2029	8.238e-06
-2.2039	8.255e-06
-2.2049	8.27e-06
-2.2059	8.286e-06
-2.2069	8.3e-06
-2.2079	8.315e-06
-2.2089	8.332e-06
-2.2099	8.349e-06
-2.2109	8.364e-06
-2.2119	8.378e-06
-2.2129	8.392e-06
-2.2139	8.406e-06
-2.2149	8.419e-06
-2.2159	8.435e-06
-2.2169	8.45e-06
-2.2179	8.463e-06
-2.2189	8.477e-06
-2.2199	8.489e-06
-2.2209	8.501e-06
-2.2219	8.514e-06
-2.2229	8.529e-06
-2.2239	8.541e-06
-2.2249	8.555e-06
-2.2259	8.563e-06
-2.2269	8.572e-06
-2.2279	8.582e-06
-2.2289	8.595e-06
-2.2299	8.606e-06
-2.2309	8.616e-06
-2.2319	8.624e-06
-2.2329	8.634e-06
-2.2339	8.642e-06
-2.2349	8.651e-06
-2.2359	8.661e-06
-2.2369	8.669e-06
-2.2379	8.677e-06
-2.2389	8.683e-06
-2.2399	8.689e-06
-2.2409	8.696e-06
-2.2419	8.702e-06
-2.2429	8.708e-06
-2.2439	8.714e-06
-2.2449	8.717e-06
-2.2459	8.724e-06
-2.2469	8.726e-06
-2.2479	8.73e-06
-2.2489	8.734e-06
-2.2499	8.737e-06
-2.2509	8.738e-06
-2.2519	8.739e-06
-2.2529	8.742e-06
-2.2539	8.744e-06
-2.2549	8.744e-06
-2.2559	8.744e-06
-2.2569	8.741e-06
-2.2579	8.738e-06
-2.2589	8.736e-06
-2.2599	8.735e-06
-2.2609	8.733e-06
-2.2619	8.729e-06
-2.2629	8.726e-06
-2.2639	8.722e-06
-2.2649	8.715e-06
-2.2659	8.711e-06
-2.2669	8.706e-06
-2.2679	8.702e-06
[truncated: 2,404 more rows]

## Sheet: Figure 4d
λ	g_abs / -
nm	Fr1	Fr2
300	0.000938952	-0.000861034
302	0.00102984	-0.000956374
304	0.00113251	-0.00106199
306	0.00122066	-0.00115699
308	0.00125064	-0.00119896
310	0.0012435	-0.00119825
312	0.00121005	-0.00117032
314	0.0011523	-0.00111828
316	0.0010823	-0.00104925
318	0.000979654	-0.000950374
320	0.000829841	-0.000806423
322	0.00062532	-0.00060963
324	0.00036938	-0.000363815
326	8.4764e-05	-8.68959e-05
328	-0.000204961	0.000195186
330	-0.000476248	0.000459701
332	-0.00070938	0.00068767
334	-0.000888648	0.000860037
336	-0.000995487	0.000968671
338	-0.00102612	0.00100453
340	-0.000983654	0.000969598
342	-0.000880104	0.00087243
344	-0.000729527	0.000731793
346	-0.000558339	0.000567218
348	-0.00038685	0.000401738
350	-0.000233227	0.000255726
352	-0.000111889	0.00013963
354	-3.19186e-05	6.46963e-05
356	3.20014e-06	3.21161e-05
358	-1.22796e-06	3.75396e-05
360	-3.738e-05	7.46636e-05
362	-0.000101806	0.000139048
364	-0.000194679	0.000229321
366	-0.000314418	0.00034102
368	-0.000451268	0.000470503
370	-0.000595663	0.00060609
372	-0.000733476	0.000735929
374	-0.000852845	0.000850436
376	-0.000945157	0.000941185
378	-0.00101119	0.00100155
380	-0.00105523	0.00104109
382	-0.00108478	0.00106734
384	-0.00111061	0.00108547
386	-0.00113467	0.00110851
388	-0.001179	0.00114595
390	-0.00123613	0.00119971
392	-0.00131482	0.00127072
394	-0.0014038	0.00135485
396	-0.00149318	0.00143584
398	-0.00157261	0.00150406
400	-0.00162867	0.00155553
402	-0.00165716	0.0015767
404	-0.00166388	0.00157387
406	-0.00164416	0.00154903
408	-0.00161311	0.00150947
410	-0.00157208	0.00146681
412	-0.00152366	0.00142325
414	-0.00147278	0.00137689
416	-0.00141488	0.00131976
418	-0.00132946	0.00124811
420	-0.00121278	0.00114762
422	-0.00104249	0.00100202
424	-0.000815778	0.000802097
426	-0.000531621	0.000546956
428	-0.00019407	0.000241116
430	0.000190197	-0.000103628
432	0.00061279	-0.00048396
434	0.00106487	-0.000889194
436	0.0015295	-0.00130794
438	0.00199156	-0.00173308
440	0.00245246	-0.00215886
442	0.00291313	-0.00258338
444	0.0033527	-0.00299869
446	0.00377813	-0.00338137
448	0.00415514	-0.00372658
450	0.0044823	-0.00402796
452	0.00475992	-0.00427912
454	0.00497179	-0.00448538
456	0.00513241	-0.00464506
458	0.00525057	-0.00473918
460	0.00534345	-0.0048083
462	0.00540079	-0.0048567
464	0.00541486	-0.00486224
466	0.00542314	-0.00486848
468	0.00542224	-0.00487234
470	0.00540712	-0.00486009
472	0.00538858	-0.00484666
474	0.00537492	-0.00481719
476	0.00533114	-0.00475835
478	0.00528109	-0.00469659
480	0.00518977	-0.00462903
482	0.00505881	-0.00452496
484	0.00490745	-0.00438104
486	0.00471615	-0.00420979
488	0.00447597	-0.00400081
490	0.00420832	-0.00375506
492	0.00389924	-0.00346811
494	0.00356583	-0.00315711
496	0.00322163	-0.00282521
498	0.00287104	-0.00250958
500	0.00254751	-0.00221944
502	0.00226077	-0.00195199
504	0.00202984	-0.00172781
506	0.00186545	-0.00156898
508	0.00179268	-0.00148071
510	0.00180083	-0.00147566
512	0.00187369	-0.00153917
514	0.0019785	-0.00164733
516	0.00208844	-0.00176706
518	0.00219868	-0.0018856
520	0.0022932	-0.00198204
522	0.00235891	-0.00205291
524	0.00237166	-0.002084
526	0.00228309	-0.00205945
528	0.00209913	-0.00193249
530	0.00179539	-0.0016984
532	0.00138522	-0.00134542
534	0.000906899	-0.000915547
536	0.000360026	-0.0004352
538	-0.000215289	8.6635e-05
540	-0.000788201	0.00061705
542	-0.00133751	0.00113658
544	-0.00185816	0.00163149
546	-0.00232473	0.00204812
548	-0.00273281	0.00242282
550	-0.00310127	0.00278672
552	-0.00348539	0.00309767
554	-0.00387485	0.00342675
556	-0.00427186	0.00381398
558	-0.00472321	0.00421307
560	-0.00520152	0.00465375
562	-0.00569901	0.00506663
564	-0.00614631	0.00547423
566	-0.00651704	0.00585386
568	-0.00689777	0.00617202
570	-0.0070389	0.00639843
572	-0.00716978	0.00651386
574	-0.00708667	0.00651061
576	-0.006936	0.00635765
578	-0.00674439	0.00612779
580	-0.00648682	0.00594309
582	-0.00615396	0.00567957
584	-0.00586197	0.00541342
586	-0.00548643	0.00510163
588	-0.00509621	0.00475924
590	-0.00461026	0.00436543
592	-0.00412749	0.00393104
594	-0.00360716	0.00338842
596	-0.0029994	0.00285539
598	-0.00243966	0.00224749
600	-0.00191597	0.00173113
602	-0.00150748	0.00133177
604	-0.0012652	0.00107548
606	-0.00119879	0.000997188
608	-0.00130203	0.00107232
610	-0.00152858	0.00122783
612	-0.00183167	0.00145352
614	-0.00212539	0.0017093
616	-0.00236357	0.00193957
618	-0.00243243	0.00212427
620	-0.00229372	0.00214647
622	-0.00184145	0.00194163
624	-0.00100451	0.00139101
626	0.000277999	0.000389407
628	0.00203336	-0.00104685
630	0.00423124	-0.00297887
632	0.00687459	-0.00534822
634	0.00981421	-0.0079467
636	0.0130531	-0.0108288
638	0.0164378	-0.0138199
640	0.0197925	-0.0168625
642	0.0233997	-0.0199317
644	0.0274218	-0.02341
646	0.0319802	-0.0276346
648	0.0378738	-0.0327795
650	0.0449186	-0.0390844
652	0.0527296	-0.046521
654	0.0623716	-0.0550571
656	0.0753427	-0.0668115
658	0.0897928	-0.0808699
660	0.108372	-0.0983966
662	0.128708	-0.116782
664	0.148935	-0.138327
666	0.167849	-0.159185
668	0.190215	-0.188136
670	0.199579	-0.197565
672	0.206327	-0.205131
674	0.20992	-0.207262
676	0.198819	-0.203892
678	0.185435	-0.190675
680	0.201363	-0.178064
682	0.187508	-0.177762
684	0.140405	-0.164685
686	0.149019	-0.131109
688	0.114658	-0.11507
690	0.109062	-0.115459
692	0.0999887	-0.0909029
694	0.0775708	-0.0675036
696	0.0563933	-0.0458736
698	0.0475975	-0.0377552
700	0.0329095	-0.0268796
702	0.0308789	-0.019822
704	0.0300686	-0.0122782
706	0.0318391	-0.00644142
708	0.0192363	-0.0038247
710	0.0128998	-0.00235094
712	0.00861441	-0.00204787
714	0.00581539	0.000487928
716	0.00591381	0.00453772
718	0.00811455	0.00982142
720	0.00720222	0.0138359
722	0.00481632	0.0156301
724	0.00349756	0.0134552
726	0.00213286	0.0126884
728	0.000635603	0.0107182
730	0.00564399	0.0111092
732	0.00542427	0.015305
734	0.0041486	0.0156117
736	0.00713997	0.0176376
738	0.00438248	0.0158457
740	0.0054648	0.0203725
742	0.0067399	0.01652
744	0.00225456	0.017163
746	0.00053142	0.0173514
748	0.0010738	0.0200368
750	0.00324054	0.0153011
752	0.00409526	0.0193107
754	0.00543868	0.0150421
756	0.00480903	0.0185343
758	0.00119266	0.014659
760	-0.00307614	0.0172567
762	0.000307545	0.0175028
764	0.000309053	0.0164044
766	0.00179489	0.0104517
768	0.00179198	0.0119621
770	0.000708375	0.0116587
772	0.00145088	0.0153951
774	0.00214591	0.0125518
776	0.00059887	0.0136568
778	0.00132166	0.00850314
780	0.000730756	0.00826192
782	-0.00335609	0.0122555
784	-0.00189432	0.017216
786	-0.0116218	0.0215844
788	-0.00906	0.0121999
790	-0.0125419	0.0203385
792	-0.00638342	0.0129409
794	0.00177538	0.0255828
796	0.0045072	0.0148316
798	0.0017716	0.0123393
800	-0.00212465	0.0107998
